# Supplementary material for: Assessing the Relationship Between Macroinvertebrate Metrics and Fine Sediment Index for Ecological Biomonitoring in the Little Akaki River, Addis Ababa, Ethiopia
Source: Ecol Evol. 2025 Dec 25;15(12):e72759. doi: 10.1002/ece3.72759 (PMC12740135; doi:10.1002/ece3.72759)
Supplement: Supplementary file 1 — Data S1: ece372759‐sup‐0001‐DataS1.xlsx. [file ECE3-15-e72759-s001.xlsx]

## Sheet: main data 
Order	Feeding group	Family/taxa	Upstream Gefersa	Down Gefersa	Kolfa Bridge	Zeneb work	Kadisko	Gelan	Aba samuel
Ephemeroptera (Mayflies)	Collector/Gatherr and scraper	Baetidae	310	21	16	10	0	4	0
	Collector/Gatherr and scraper	Caenidae	120	15	13	12	0	2	0
	scraper	Heptageniidae	62	0	0	0	0	0	0
Hemiptera (True bugs)	collector/gatherer	Corixidae	20	26	8	0	0	0	0
	Predator	Gerridae	33	0	0	0	0	0	0
	Predator	Notonectidae	167	12	7	6	0	6	4
	Predator	Belostomatidae	22	0	0	0	0	0	1
	Predator	Nepidae	14	0	0	0	0	0	0
	Predator	Naucoridae	22	0	0	0	0	0	0
	Predator	Velidae	22	0	0	0	0	0	0
Coleoptera (Beetles)	Predator	Dytiscidae	35	16	13	0	0	8	0
Odonata (Damselflies)	Predator	Coenagrionidae	76	22	14	0	0	0	0
Odonata (Dragon fly)	Predator	Aeshnidae	54	0	0	0	0	0	0
	Predator	Gomphidae	22	12	0	0	0	0	0
Diptera (True flies)	collector/gatherer(collector filtreer)	Chironomidae	9	73	382	230	327	154	46
	collector/gatherer(collector filtreer)	Dixidae	0	0	26	50	12	19	0
	collector/gatherer	Psychodidae	28	0	0	58	95	55	0
	collector/filterer and collector gatherer	Culicidae	0	0	114	53	67	98	2
	Collector/filterer	Simulidae	0	0	0	0	0	24	0
	collector/filterer	Trichoceridae	0	0	4	0	0	47	0
	collector/gatherer	syrphidae	0	6	0	7	23	0	0
	Predator	Muscidae	0	0	0	0	80	0	0
	Collector/gatherer	Ephydridae	0	6	7	0	32	0	5
	shredder(predator, collector/grather	Tipulidae	0	0	0	9	6	51	0
Gastropoda	SCRAPER	Planorbidae	35	0	0	0	0	0	0
Gastropoda	SCRAPER	Thiaridae	0	6	0	0	0	3	0
Gastropoda	SCRAPER	Physidae	0	21	0	18	25	0	0
PELECYPODA	Filterer/Collector	Sphaeriodae	18	0	0	0	0	0	0
Annelida/Phylum	Collector/gatherer	Oligochaeta	6	82	380	467	350	631	73
Lepidoptera	Shredder	Pyralidae	3	9	0	0	0	0	0
Hydracarina	Predator	Hydrachnellae	0	14	0	0	0	0	0
Trichoptera (Caddis fly)	shredders	Ecnomidae	2	0	0	0	0	0	0

## Sheet: Fine sediment 
Order	Family/taxa	FSSR (ETHbios)	FSSR NASS	Upstream Gefersa	Down Gefersa	Kolfa Bridge	Zeneb work	Kadisko	Gelan	Aba samuel
Ephemeroptera (Mayflies)	Baetidae	D	D	310	21	16	10	0	4	0
	Caenidae	D	D	120	15	13	12	0	2	0
	Heptageniidae	A	A	62	3	0	0	0	0	0
Hemiptera (True bugs)	Corixidae	C	D	20	26	8	0	0	0	0
	Gerridae	B	*	33	8	4	0	0	0	0
	Notonectidae	C	C	167	12	7	6	0	6	0
	Belostomatidae	C	D	22	0	0	0	0	0	0
	Nepidae	C	D	14	0	0	0	0	0	0
	Naucoridae	B	*	22	0	0	0	0	0	0
	Velidae	B	D	22	0	0	0	0	0	0
Coleoptera (Beetles)	Dytiscidae	D	D	35	16	13	0	0	8	0
Odonata (Damselflies)	Coenagrionidae	B	*	76	22	14	0	0	0	0
Odonata (Dragon fly)	Aeshnidae	D	D	54	0	0	0	0	0	0
	Gomphidae	D	D	22	0	0	0	0	0	0
Diptera (True flies)	Chironomidae	D	*	29	83	373	185	293	120	46
	Dixidae	B	B	0	0	26	50	12	17	0
	Psychodidae	D	D	28	0	0	58	95	55	0
	Culicidae	B	*	0	92	114	38	52	128	2
	Simulidae	B	A	0	0	0	0	0	24	0
	Trichoceridae	D	D	0	0	4	0	0	47	0
	syrphidae	D	D	0	0	0	0	23	0	0
	Muscidae	D	B	0	0	0	0	80	0	0
	Ephydridae	C	C	0	0	3	8	32	0	5
	Tipulidae	B	B	0	33	18	77	11	32	0
Basommatophora	Planorbidae	D	D	35	0	0	0	0	0	0
	Thiaridae	B	B	0	10	0	0	0	3	0
	Physidae	D	D	0	0	0	18	25	0	0
	Sphaeriodae	C	C	18	0	0	0	0	0	0
Annelida/Phylum	Oligochaeta	D	D	36	68	340	442	360	580	73
Lepidoptera	Pyralidae	A	A	3	13	0	0	0	0	0
Hydracarina	Hydrachnellae	B	B	0	14	0	0	0	0	0
Trichoptera (Caddis fly)	Ecnomidae	B	B	2	14	0	0	0	0	0

## Sheet: Feeding habit
Order	Feeding group	Family/taxa	Upstream Gefersa	Down Gefersa	Kolfa Bridge	Zeneb work	Kadisko	Gelan	Aba samuel
Ephemeroptera (Mayflies)	Collector/Gatherr and scraper	Baetidae	310	21	16	10	0	4	0
	Collector/Gatherr and scraper	Caenidae	120	15	13	12	0	2	0
	scraper	Heptageniidae	62	0	0	0	0	0	0
Hemiptera (True bugs)	collector/gatherer	Corixidae	20	26	8	0	0	0	0
	Predator	Gerridae	33	0	0	0	0	0	0
	Predator	Notonectidae	167	12	7	6	0	6	4
	Predator	Belostomatidae	22	0	0	0	0	0	1
	Predator	Nepidae	14	0	0	0	0	0	0
	Predator	Naucoridae	22	0	0	0	0	0	0
	Predator	Velidae	22	0	0	0	0	0	0
Coleoptera (Beetles)	Predator	Dytiscidae	35	16	13	0	0	8	0
Odonata (Damselflies)	Predator	Coenagrionidae	76	22	14	0	0	0	0
Odonata (Dragon fly)	Predator	Aeshnidae	54	0	0	0	0	0	0
	Predator	Gomphidae	22	12	0	0	0	0	0
Diptera (True flies)	collector/gatherer(collector filtreer)	Chironomidae	9	73	382	230	327	154	46
		Dixidae	0	0	26	50	12	19	0
	collector/gatherer	Psychodidae	28	0	0	58	95	55	0
	collector/filterer and collector gatherer	Culicidae	0	0	114	53	67	98	2
	Collector/filterer	Simulidae	0	0	0	0	0	24	0
	collector/filterer	Trichoceridae	0	0	4	0	0	47	0
	collector/gatherer	syrphidae	0	6	0	7	23	0	0
	Predator	Muscidae	0	0	0	0	80	0	0
	Collector/gatherer	Ephydridae	0	6	7	0	32	0	5
	shredder(predator, collector/grather	Tipulidae	0	0	0	9	6	51	0
Planaria	SCRAPER	Planorbidae	35	0	0	0	0	0	0
Gastropoda	SCRAPER	Thiaridae	0	6	0	0	0	3	0
Gastropoda	SCRAPER	Physidae	0	21	0	18	25	0	0
Gastropoda	Filterer/Collector	Sphaeriodae	18	0	0	0	0	0	0
Annelida/Phylum	Collector/gatherer	Oligochaeta	6	82	380	467	350	631	73
Lepidoptera	Shredder	Pyralidae	3	9	0	0	0	0	0
Hydracarina	Predator	Hydrachnellae	0	14	0	0	0	0	0
Trichoptera (Caddis fly)	shredders	Ecnomidae	2	0	0	0	0	0	0

## Sheet: Ecopreference
Order	Family/taxa	Movement	Upstream Gefersa	Down Gefersa	Kolfa Bridge	Zeneb work	Kadisko	Gelan	Aba samuel
Ephemeroptera (Mayflies)	Baetidae	swim	310	21	16	10	0	4	0
	Caenidae	sprawl	120	15	13	12	0	2	0
	Heptageniidae	burrow	62	0	0	0	0	0	0
Hemiptera (True bugs)	Corixidae	swim	20	26	8	0	0	0	0
	Gerridae	skate	33	0	0	0	0	0	0
	Notonectidae	swim	167	12	7	6	0	6	4
	Belostomatidae	climb	22	0	0	0	0	0	1
	Nepidae	climb	14	0	0	0	0	0	0
	Naucoridae	skate	22	0	0	0	0	0	0
	Velidae	skate	22	0	0	0	0	0	0
Coleoptera (Beetles)	Dytiscidae	swim	35	16	13	0	0	8	0
Odonata (Damselflies)	Coenagrionidae	climb/cling	76	22	14	0	0	0	0
Odonata (Dragon fly)	Aeshnidae	climb	54	0	0	0	0	0	0
	Gomphidae	burrow	22	12	0	0	0	0	0
Diptera (True flies)	Chironomidae	burrow	9	73	382	230	327	154	46
	Dixidae	swim	0	0	26	50	12	19	0
	Psychodidae	burrow and cling	28	0	0	58	95	55	0
	Culicidae	swim	0	0	114	53	67	98	2
	Simulidae	cling	0	0	0	0	0	24	0
	Trichoceridae	crawl	0	0	4	0	0	47	0
	syrphidae	swim	0	6	0	7	23	0	0
	Muscidae	sprawl	0	0	0	0	80	0	0
	Ephydridae	sprawl	0	6	7	0	32	0	5
	Tipulidae	sprawl	0	0	0	9	6	51	0
Planaria	Planorbidae	burrow	35	0	0	0	0	0	0
Gastropoda	Thiaridae	burrow	0	6	0	0	0	3	0
Gastropoda	Physidae	burrow	0	21	0	18	25	0	0
Gastropoda	Sphaeriodae	burrow	18	0	0	0	0	0	0
Annelida/Phylum	Oligochaeta	burrow	6	82	380	467	350	631	73
Lepidoptera	Pyralidae	cling	3	9	0	0	0	0	0
Hydracarina	Hydrachnellae	swim	0	14	0	0	0	0	0
Trichoptera (Caddis fly)	Ecnomidae	cling	2	0	0	0	0	0	0
		SUM	1080	341	984	920	1017	1102	131
		no burrower	180	194	762	773	797	843	119
		no of swimmer	532	95	184	126	102	135	6
		no sprawl	120	21	20	21	118	53	5
		Percent of burrower	16.6667	56.8915	77.439	84.0217	78.3677	76.4973	90.8397
		Percent of swimmer	49.2593	27.8592	18.6992	13.6957	10.0295	12.2505	4.58015
		Percent of sprawl	11.1111	6.15836	2.03252	2.28261	11.6028	4.80944	3.81679

## Sheet: Tolerance value
Order	Family/taxa	TOLERANCE VALUE	Upstream Gefersa	Down Gefersa	Kolfa Bridge	Zeneb work	Kadisko	Gelan	Aba samuel
Ephemeroptera (Mayflies)	Baetidae	sensetive	310	21	16	10	0	4	0
	Caenidae	sensetive	120	15	13	12	0	2	0
	Heptageniidae	sensetive	62	0	0	0	0	0	0
Hemiptera (True bugs)	Corixidae	tolernce	20	26	8	0	0	0	0
	Gerridae	tolernce	33	0	0	0	0	0	0
	Notonectidae	tolernce	167	12	7	6	0	6	4
	Belostomatidae	tolerance	22	0	0	0	0	0	1
	Nepidae	tolerance	14	0	0	0	0	0	0
	Naucoridae	senestive	22	0	0	0	0	0	0
	Velidae	senestive	22	0	0	0	0	0	0
Coleoptera (Beetles)	Dytiscidae	senestive	35	16	13	0	0	8	0
Odonata (Damselflies)	Coenagrionidae	tolerance	76	22	14	0	0	0	0
Odonata (Dragon fly)	Aeshnidae	senestive	54	0	0	0	0	0	0
	Gomphidae	senestive	22	12	0	0	0	0	0
Diptera (True flies)	Chironomidae	tolernce	9	73	382	230	327	154	46
	Dixidae	tolernce	0	0	26	50	12	19	0
	Psychodidae	tolernce	28	0	0	58	95	55	0
	Culicidae	tolernce	0	0	114	53	67	98	2
	Simulidae	sensetive	0	0	0	0	0	24	0
	Trichoceridae	tolernce	0	0	4	0	0	47	0
	syrphidae	tolernce	0	6	0	7	23	0	0
	Muscidae	tolernce	0	0	0	0	80	0	0
	Ephydridae	tolerance	0	6	7	0	32	0	5
	Tipulidae	senestive	0	0	0	9	6	51	0
Planaria	Planorbidae	tolernce	35	0	0	0	0	0	0
Gastropoda	Thiaridae	tolernce	0	6	0	0	0	3	0
Gastropoda	Physidae	tolernce	0	21	0	18	25	0	0
Gastropoda	Sphaeriodae	tolernce	18	0	0	0	0	0	0
Annelida/Phylum	Oligochaeta	tolernce	6	82	380	467	350	631	73
Lepidoptera	Pyralidae	sensetive	3	9	0	0	0	0	0
Hydracarina	Hydrachnellae	sensetive	0	14	0	0	0	0	0
Trichoptera (Caddis fly)	Ecnomidae	sensetive	2	0	0	0	0	0	0
		sum	1080	341	984	920	1017	1102	131
		sensetive	652	87	42	31	6	89	0
		tolerant	428	254	942	889	1011	1013	131
		Percent of sense	60.3704	25.5132	4.26829	3.36957	0.589971	8.07623	0
		Percent of toler	39.6296	74.4868	95.7317	96.6304	99.41	91.9238	100
